# Supplementary material for: Lumpy skin disease virus protein LSDV122 impairs IFN-I receptor complex formation to evade host innate immunity
Source: PLoS Pathog. 2026 Jan 12;22(1):e1013871. doi: 10.1371/journal.ppat.1013871 (PMC12818749; doi:10.1371/journal.ppat.1013871)
Supplement: S1 Raw Data — (XLSX) [file ppat.1013871.s001.xlsx]

## Sheet: Fig 1A
	ISG15
	non-lesion	1	1.84885	0.83811	0.41373	0.43467	0.79595	2.01676	0.4974	0.52513	0.63605	0.73466
	lesion	0.89033	1.13515	0.58221	0.71888	0.3756	0.3633	0.48551	0.73536	0.35453	0.66982	0.52424
	ISG56
	non-lesion	1	1.96283	2.35279	3.1411	1.50921	0.72009	1.67707	1.22105	0.75279	0.86894	1.20467
	lesion	2.21977	2.63405	3.56671	3.3046	3.17287	3.4203	2.66459	3.08681	3.28899	3.36656	2.13632

## Sheet: Fig 1B
	IFI44
	MOCK			LSDV
−	1	2.45981	0	6.0723	2.17979	7.51543
+	30.9365	33.4138	33.0659	2.16674	0.68367	4.59889
	ISG56
	MOCK			LSDV
−	1	1.32395	0.96654	1.14926	1.90419	1.50722
+	342.604	385.44	369.512	1.5885	2.02935	1.66599
	RSAD2
	MOCK			LSDV
−	1	0.89074	0.55615	1.59905	1.23113	2.85794
+	196.336	230.583	211.576	0.98136	2.65926	1.74976
	MX2
	MOCK			LSDV
−	1	0	0.06232	1.46329	0	0
+	2199.52	2322.72	2453.65	1.37038	2.97673	1.84914

## Sheet: Fig 2A
	mock	1
	P	10.0352
	1	8.57372
	2	8.8276
	3	12.7048
	4	10.3454
	5	9.30307
	6	12.6076
	7	7.83182
	8	12.4103
	9	7.98202
	10	8.64155
	11	9.9123
	12	7.73257
	13	12.2161
	14	13.455
	15	8.37648
	16	5.92777
	17	13.3743
	18	9.16609
	19	17.0621
	20	8.50741
	21	6.21911
	22	8.0602
	23	7.86702
	24	13.6562
	25	6.22131
	26	8.06751
	27	9.45273
	28	7.85045
	29	13.4873
	30	9.70762
	31	11.0619
	32	10.8258
	33	9.2743
	34	15.5093
	35	11.1215
	36	23.4798
	37	10.73
	38	10.1244
	40	10.4976
	41	10.6607
	42	16.1463
	43	11.5198
	44	7.94622
	45	8.91795
	46	5.28517
	47	9.02835
	48	14.9368
	49	6.78828
	50	10.2797
	51	8.01119
	52	8.69794
	53	8.55817
	54	8.52926
	55	7.52637
	56	8.87826
	57	7.38955
	58	6.61252
	59	7.9309
	60	7.92221
	61	7.73956
	62	7.42988
	63	8.29678
	64	7.17272
	65	7.92275
	66	11.9611
	67	10.3656
	68	9.98983
	69	7.80643
	70	9.63653
	72	7.44082
	73	8.84148
	74	7.03834
	75	11.2108
	76	9.84868
	77	7.31576
	78	12.2208
	80	8.29934
	81	10.8015
	82	9.77107
	83	8.21151
	84	10.7038
	85	10.1327
	86	11.2232
	87	13.3004
	88	14.0939
	89	9.05407
	90	11.3302
	91	11.9253
	92	10.382
	93	9.08777
	94	8.03774
	95	8.26256
	96	9.58527
	97	7.96503
	98	10.063
	99	9.6483
	100	7.75173
	101	13.4094
	102	13.5548
	103	7.24245
	104	7.18133
	105	5.379
	106	7.39176
	107	9.24486
	108	10.5627
	109	9.90072
	110	8.16744
	111	8.3678
	112	7.20659
	113	8.96007
	114	7.24402
	115	7.89223
	116	8.37434
	117	9.39641
	118	6.52141
	119	12.3375
	120	8.98395
	121	10.1818
	122	3.47882
	123	5.3634
	124	7.51638
	125	9.48985
	126	8.61987
	127	10.344
	128	9.46986
	129	16.7909
	130	16.6228
	131	8.16367
	132	15.3068
	133	9.96577
	135	0.367853
	136	6.81258
	137	7.94995
	138	8.41587
	139	13.5433
	140	9.37083
	141	7.11792
	142	9.57502
	143	11.8028
	144	13.5065
	145	6.66283
	146	12.4912
	147	8.22975
	148	7.37951
	149	21.4144
	150	9.22046
	151	10.0841
	152	14.4974
	153	7.31543

## Sheet: Fig 2B
	IFI44
	0			30 ng			100 ng
−	1	0.81908	0.99939	0.98399	1.62732	2.16926	1.3203	4.8862	2.1959
+	118.134	128.416	135.683	54.6744	64.6221	69.1616	36.9376	38.8299	43.7814
	ISG56
	0			30 ng			100 ng
−	1	0.93077	0.84291	0.96004	1.10812	0.83217	0.97372	0.9673	0.92528
+	12.9472	13.5654	12.5136	6.5693	6.84963	6.03169	4.73199	4.6732	4.52273
	RSAD2
	0			30 ng			100 ng
−	1	0	2.73136	1.16508	0	0	0.66839	0	0.60286
+	78.101	74.9423	87.192	33.9184	28.1887	35.1352	19.0341	20.756	19.9016

## Sheet: Fig 2C
	IFI44
	Vector			LSDV122
	1	0.88353	0.85351	0	0	0.89539
	3.64328	4.33849	4.41537	1.04803	0.74204	1.89607
	ISG56
	Vector			LSDV122
	1	1.32448	1.63509	0.98703	0.79648	0.85055
	52.9998	45.5079	47.9046	24.3007	21.0179	23.8506
	RSAD2
	Vector			LSDV122
	1	0	0	3.65495	7.07947	0
	271.958	334.459	269.668	225.063	171.926	192.541
	MX2
	Vector			LSDV122
	1	0.77423	1.38259	1.01797	1.96185	0.44356
	104.286	89.2489	81.1828	33.3536	35.7082	37.7105

## Sheet: Fig 2D
	GBP1-293T
	Vector			LSDV122
−	1	0.62659	1.09878	1.1739	1.03207	1.06423
+	6.20699	5.01559	5.43027	7.80476	5.40358	6.66039
	IRF1-293T
	Vctor			LSDV122
−	1	1.06158	0.91799	1.07143	1.15871	1.00571
+	6.87406	6.59187	6.08333	6.48039	5.43925	6.75688
	GBP1-MDBK
	Vector			LSDV122
−	1	1.00955	0.85496	0.83316	0.83404	0.86689
+	18.5836	24.4217	17.139	21.6713	25.046	22.0915
	IRF1-MDBK
	Vector			LSDV122
−	1	0.99678	0.93966	0.86825	0.88106	0.81412
+	7.36395	9.32782	7.24907	8.52667	9.57938	8.62913

## Sheet: Fig 2E
	ISG56
−	Vec.	1	1.03425	0.99303
+	Vec.	18.279	18.069	17.194
+	LSDV122	8.01105	7.39666	7.87495
+	SPPV117	7.65368	8.37785	7.95162
+	GTPV117	8.84182	8.77638	8.32311
+	VACV A33R	14.7859	14.4698	15.5411
+	MPXV OPG161	16.262	17.8407	18.004
+	MYXV M121R	17.2526	21.9753	17.8291
	RSAD2
−	Vec.	1	1.62679	0.74832
+	Vec.	64.7751	49.7612	67.0469
+	LSDV122	28.8415	27.3604	26.2195
+	SPPV117	23.8335	30.9813	28.7623
+	GTPV117	18.7868	13.429	12.908
+	VACV A33R	76.8711	79.8113	74.6163
+	MPXV OPG161	62.1304	46.3836	63.3017
+	MYXV M121R	83.9673	64.0415	67.648

## Sheet: Fig 4E
	IFI44
−	Mock	1	0.996541	2.9302
+	Vec.	99.825	98.8609	99.3418
+	122	34.4237	35.8109	21.9984
+	122-1-76	40.767	39.0251	37.5653
+	122-40-196	36.1351	36.3108	27.4804
+	122-44-72	41.7391	42.3511	33.7386
+	122-1-47	93.9831	118.302	87.3254
+	122-69-196	103.848	103.202	119.621
	ISG56
−	Mock	1	0.99654	0.914465
+	Vec.	12.1632	12.0457	13.0995
+	122	2.84898	2.96379	2.86482
+	122-1-76	4.27654	4.09381	4.4151
+	122-40-196	3.50994	3.52701	3.38568
+	122-44-72	6.45512	6.54977	6.01867
+	122-1-47	10.4429	13.145	11.0001
+	122-69-196	14.2555	14.1668	13.8273

## Sheet: Fig 5A
	IFN-a
	Con.	509	504	410
	Vec.	700	708	730
	LSDV122	697	726	699
	IFNARI	740	743	819
	IFNARII	11714	11434	11836
	IFNARI+II	13082	13197	11229
	IFNARI+122	732	715	746
	IFNARII+122	11452	11671	11924
	IFNARI+II+122	13936	13597	12910
	IFNARII	22960	23261	24867
	IFNARII+122	23731	23998	22744
	IFN-b
	Con.	41.3	83	76.7
	Vec.	486	629	630
	LSDV122	496	620	611
	IFNARI	477	627	617
	IFNARII	30880	35947	35737
	IFNARI+II	33443	35234	33752
	IFNARI+122	695	689	668
	IFNARII+122	32731	33605	34856
	IFNARI+II+122	35697	36676	34851
	IFNARII	97325.4	81899.8	76692.9
	IFNARII+122	98311.7	80279.5	74937.4

## Sheet: Fig 6A
	CHX	−			+
	0	0	0	0	0	0	0
	1	0.000728093	0.000604351	0.000713569	0.00108833	0.000965663	0.00091167
	2	0.00175297	0.00134766	0.00159518	0.00167097	0.00217989	0.0020381
	4	0.0029899	0.00337624	0.00299772	0.00449992	0.00293599	0.00619925
	6	0.00536236	0.0046095	0.0045038	0.00973439	0.00877708	0.00895219
	9h	0.0181514	0.0192467	0.0148191	0.0194795	0.0171218	0.0204446

[truncated: 4 more sheets: Fig 6F, Fig 6G, Fig 7A, Fig 7B]
